# Supplementary material for: Chatbots’ Role in Generating Single Best Answer Questions for Undergraduate Medical Student Assessment: Comparative Analysis
Source: JMIR Med Educ. 2025 May 30;11:e69521. doi: 10.2196/69521 (PMC12143854; doi:10.2196/69521)
Supplement: Multimedia Appendix 1 [file mededu-v11-e69521-s001.xlsx]

## Sheet: Tutors
	Code	LOBs	Questions	Clarity: 1= SBA item is unclear, 2= SBA item needs major revisions to be clear, 3= SBA item needs minor revisions to be clear, 4= SBA Item is clear	Relevance : 1= SBA item is not relevant to the mentioned LoB, 2= SBA item is somewhat relevant to the measured LoB, 3= SBA item is quite relevant to the measured LoB, 4= SBA item is highly relevant to the measured LoB	Accuracy of information (Stem and Leading questions): 1= Item Information is not accurate, 2= Item information is somewhat accurate, 3= Item Information is quite accurate, 4= Item information is highly accurate	Accuracy of the answers: 1=the marked answer is the incorrect answer and all other options are wrong, 2 the marked answer is the incorrect answer and other options are correct, 3= the marked answer is the correct answer and other options are correct, 4= the marked answer is the correct answer and all other options are wrong	Accuracy of justification: 1= Information is incorrect and irrelevant to the question, 2=Information is incorrect but relevant to the question, 3= Information is correct but irrelevant to the question, 4= Information is correct and relevant to the question	Educational accuracy: 1= the question does not follow the UU SBAs guidelines, 2=the question needs major modification to follow the UUSBAs guidelines, 3= the question needs minor modification to follow the UUSBAs guidelines, 4= The question follows the UU SBAs guidelines	Notes: If you marked any item as 1,2,3, please explain the reason
		Describe how viruses evade the immune response and cause chronic infection
1	TCF 1		A 45-year-old male patient presents to your clinic with a history of persistent fatigue, jaundice, and unexplained weight loss over the past six months. On examination, you note hepatomegaly and laboratory tests reveal elevated liver enzymes. The patient denies any recent travel, high-risk behaviors, or excessive alcohol consumption. Further investigations reveal the presence of HCV RNA in the bl…
2	TBD1		A 35-year-old woman presents with a 10-year history of recurrent genital ulcers and mild, intermittent joint pain. Serological tests confirm positive anti-HSV-2 IgG and negative anti-HSV-1 IgG. Viral culture of a fresh ulcer confirms HSV-2 infection. During the consultation, you explain that the recurrent nature of her symptoms likely stems from: (a) HSV-2's ability to integrate its genome into t…
3	TBG1		Clinical Vignette: A 45-year-old man with a history of intravenous drug use presents to the clinic with a 3-month history of fatigue, malaise, and weight loss. He reports no fever, chills, or night sweats. Physical examination reveals no significant findings. Laboratory studies show elevated liver enzymes and a positive hepatitis C antibody test. A liver biopsy is performed, which shows chronic h…
4	ECP1		A 35-year-old man with a history of intravenous drug use presents to the clinic complaining of fatigue, joint pain, and a rash over his shins. Laboratory tests show elevated liver enzymes and serologies positive for hepatitis C virus (HCV). Despite the presence of HCV-specific antibodies, the virus is not cleared, and the patient is diagnosed with chronic HCV infection. Which of the following bes…
		Compare the routes of transmission and risk factors of hepatitis A, B, D, C and E viruses
5	TCF 2		A 28-year-old female patient presents to the emergency department with symptoms of acute hepatitis, including jaundice, dark urine, and abdominal pain. She denies recent travel, intravenous drug use, or high-risk sexual behaviors. Further investigation reveals elevated liver enzymes, and the physician suspects viral hepatitis. To determine the most likely causative agent, the physician considers …
6	TBD2		A 22-year-old university student presents with fatigue, nausea, and jaundice. He reports sharing needles for recreational drug use and having unprotected sex with multiple partners. Serological tests confirm positive HBV surface antigen (HBsAg) and negative anti-HBs, suggesting acute hepatitis B infection. Based on his lifestyle, which additional viral hepatitis should be considered in the differ…
7	TBG2		Clinical Vignette: A 25-year-old woman presents to the clinic with a 2-day history of nausea, vomiting, and abdominal pain. She reports no fever, chills, or diarrhea. Physical examination reveals no significant findings. Laboratory studies show elevated liver enzymes and a positive hepatitis A IgM antibody test. Question: Which of the following is the most likely route of transmission for hepatit…
8	ECP2		A 23-year-old woman presents to her general practitioner with jaundice, dark urine, and generalized itching. She recently returned from a trip to a rural area in a developing country where she volunteered in a local hospital. She reports having consumed local street food on multiple occasions. She did not receive any vaccinations prior to her travel, as her trip was unplanned. She denies any IV d…
		Describe the pathology of breast cancer, the spread and metastasis of this condition
9	TCF3		A 50-year-old female patient presents with a painless lump in her left breast that she noticed during self-examination. On examination, a firm, non-mobile mass is palpated in the upper outer quadrant of the left breast. Mammography reveals a well-defined, irregular mass with microcalcifications. A core needle biopsy is performed, confirming the diagnosis of invasive ductal carcinoma. As you discu…
10	TBRD 3		A 52-year-old woman presents with a newly discovered, painless lump in her left breast. On examination, the lump is hard, mobile, and approximately 2 cm in diameter. Mammography reveals a suspicious stellate mass with spiculated margins. Fine-needle aspiration confirms the presence of invasive ductal carcinoma. Further investigations are planned to determine the extent of disease. Which of the fo…
11	TBG3		Clinical Vignette: A 50-year-old woman presents to the clinic with a palpable mass in her left breast. She reports no nipple discharge, skin changes, or pain. Physical examination reveals a 3-cm firm, non-tender mass in the upper outer quadrant of the left breast. There are no palpable axillary lymph nodes. Mammography shows a spiculated mass in the same location, and ultrasound-guided biopsy con…
12	ECP3		A 50-year-old woman presents to her GP with a lump in her right breast that she has noticed over the past two months. On examination, there is a 2 cm, hard, irregular mass in the upper outer quadrant of the right breast. There is no associated nipple discharge, and no visible skin changes. Axillary examination reveals a mobile, non-tender lymph node approximately 1.5 cm in diameter. A biopsy of t…
		Describe hypersensitivity types and outline the immune mechanisms of different types of hypersensitivity
13	TCF4		A 25-year-old female patient presents to your clinic with a history of recurrent episodes of hives (urticaria) and angioedema. The episodes seem to be triggered by the ingestion of certain foods, such as shellfish and nuts. Skin prick tests confirm the presence of IgE antibodies specific to these allergens. As you discuss the underlying immune mechanisms with the patient, you consider the hyperse…
14	RBD4		A 20-year-old woman with no significant medical history presents with sudden wheezing, difficulty breathing, and hives all over her body after eating peanuts for the first time. Which type of hypersensitivity reaction is most likely responsible for her symptoms? A. Type I: IgE-mediated, immediate hypersensitivity. (✓ Correct) B. Type II: Cytotoxic, antibody-mediated. C. Type III: Immune complex-m…
15	TBG4		A 35-year-old woman presents to the clinic with a 2-day history of pruritic rash on her arms and legs. She reports no fever, chills, or joint pain. Physical examination reveals erythematous papules and plaques on the extensor surfaces of her forearms and shins. Laboratory studies show elevated eosinophil count and a positive antinuclear antibody test. Question: Which of the following hypersensiti…
16	ECP4		A 27-year-old woman comes to the clinic with widespread rash and swelling of her lips and eyelids. She states that the symptoms started within an hour after taking a dose of penicillin, which was prescribed for a respiratory tract infection. Her blood pressure is 100/60 mmHg, and her heart rate is 98 bpm. She has no respiratory distress, and her lung sounds are clear. On examination, urticaria an…
		Describe the endocrine control of female gamete production
17	RCF5		A 32-year-old woman presents with concerns about fertility issues. She reports irregular menstrual cycles and difficulty conceiving for the past year. Physical examination and initial investigations suggest anovulation. Which hormone is primarily responsible for stimulating the development of ovarian follicles and the production of female gametes? A) Luteinizing hormone (LH) B) Follicle-stimulati…
18	RBD5		A 24-year-old woman with amenorrhea (absence of periods) for 6 months seeks medical advice. She denies significant medical history or weight changes. Physical examination reveals normal BMI and no galactorrhea (milk leakage from breasts). Further investigations show low levels of follicle-stimulating hormone (FSH) and luteinizing hormone (LH) in her blood. Which of the following is the MOST likel…
19	RBG5		A 28-year-old woman presents to the clinic with a 6-month history of irregular menstrual cycles. She reports no history of sexually transmitted infections or pelvic inflammatory disease. Physical examination is unremarkable. Laboratory studies show elevated levels of follicle-stimulating hormone (FSH) and luteinizing hormone (LH) and low levels of estradiol. Question: Which of the following hormo…
20	TCP5		Clinical Vignette: A 28-year-old female presents with infertility concerns. She reports irregular menstrual cycles and difficulty conceiving for the past year despite regular intercourse without contraception. On further evaluation, her hormone levels are as follows: elevated levels of follicle-stimulating hormone (FSH), low levels of luteinizing hormone (LH), and normal levels of estrogen. Trans…
		Review the physiology of menstruation from menarche to menopause
21	RCF6		A 48-year-old woman presents with complaints of irregular menstrual cycles and hot flashes over the past year. She reports no menstrual periods for the last four months. Her medical history is unremarkable, and she has no significant medical conditions. Which hormonal changes primarily contribute to the cessation of menstrual cycles in this patient? A) Decreased levels of luteinizing hormone (LH)…
22	RBD6		A 22-year-old woman who started her periods at age 13 presents with a 4-month history of increasingly irregular menstrual cycles. Some months she has two periods close together, and others she skips periods completely. Additionally, she experiences premenstrual mood swings and occasional acne on her face. What is the MOST likely explanation for this woman's irregular periods and other symptoms? A…
23	RBG6		A 25-year-old woman presents to the clinic with a 3-day history of heavy menstrual bleeding. She reports no history of sexually transmitted infections or pelvic inflammatory disease. Physical examination is unremarkable. Laboratory studies show normal levels of follicle-stimulating hormone (FSH) and luteinizing hormone (LH) and low levels of estradiol. Question: Which of the following hormones is…
24	TCP6		Clinical Vignette: A 45-year-old woman presents to her general practitioner with complaints of irregular menstrual cycles and hot flashes over the past year. She reports that her periods have become progressively lighter and less frequent. She denies any history of significant medical conditions or use of hormonal contraceptives. Physical examination is unremarkable. Which of the following hormon…
	7	Outline clinical and hormonal changes in pregnancy and explain how these may be used in the diagnosis of pregnancy
25	RCF7		A 28-year-old woman presents with suspected pregnancy. She reports amenorrhea for the past 8 weeks, breast tenderness, nausea, and frequent urination. On examination, there is softening of the cervix, bluish discoloration of the vaginal mucosa, and palpable enlargement of the uterus consistent with gestational age. Which hormone primarily contributes to the clinical changes observed and is common…
26	EBD7		A 25-year-old woman presents with a five-week delay in her period and nausea and vomiting in the mornings. She reports unprotected sexual intercourse a few weeks prior. On physical examination, you find mild breast tenderness and no abdominal discomfort. Which of the following clinical or hormonal findings would be the MOST specific for confirming pregnancy in this case, meeting the standards for…
27	RBG7		Clinical Vignette: A 28-year-old woman presents to the clinic with a 6-week history of amenorrhea. She reports no history of sexually transmitted infections or pelvic inflammatory disease. Physical examination is unremarkable. Laboratory studies show elevated levels of human chorionic gonadotropin (hCG). Question: Which of the following hormones is responsible for the maintenance of the corpus lu…
28	TCP7		Clinical Vignette: A 28-year-old woman presents to her obstetrician for a routine prenatal visit. She reports amenorrhea for the past 8 weeks and nausea with occasional vomiting. She denies any history of contraception use and reports regular sexual activity without protection. On examination, her abdomen shows signs of uterine enlargement consistent with gestational age. Which of the following h…
		Outline clinical features of some common syndromes caused by chromosomal abnormalities and state their associated karyotypes including Down Syndrome, Turner Syndrome and Klinefelter Syndrome
29	ECF8		A 15-year-old female patient presents with primary amenorrhea and a short stature. On examination, she has a webbed neck, low-set ears, and a shield-shaped chest. Her karyotype analysis reveals the absence of one X chromosome. Question: Which chromosomal abnormality is most likely responsible for the clinical features observed in this patient? A) Trisomy 21 (Down Syndrome); karyotype: 47, XY, +21…
30	EBD8		A 40-year-old woman presents with short stature, amenorrhea (absence of menstruation), and webbing of the neck. On examination, you find bilateral cubitus valgus (outward-bowing elbows) and mild bilateral ankle swelling. Which of the following syndromes is MOST likely based on the patient's clinical features and the associated karyotype? A. Down syndrome (trisomy 21) B. Turner syndrome (monosomy …
31	EBG8		A 25-year-old female patient presents with a history of primary amenorrhea and short stature. On examination, she has a webbed neck and widely spaced nipples. Question: Which of the following chromosomal abnormalities is most likely responsible for the patient's clinical features? A. Trisomy 21 (Down syndrome) B. Turner syndrome (45,X) C. Klinefelter syndrome (47,XXY) D. Trisomy 18 (Edwards syndr…
32	RCP8		During a routine pediatric examination, a 7-year-old girl is noted to have short stature, a webbed neck, and a low posterior hairline. She also has a broad chest with widely spaced nipples. Her parents express concern about her delayed growth compared to her peers. The pediatrician decides to order a karyotype analysis based on these clinical features. Question: Based on the clinical presentation…
		Explain the pathological basis of Parkinson’s disease
33	ECF9		A 62-year-old male patient presents to the neurology clinic with a resting tremor in his right hand, bradykinesia, and muscle rigidity. His family reports that he has become increasingly stooped and has difficulty initiating movements. On neurological examination, there is a "pill-rolling" tremor and reduced arm swing on the right side. The patient is started on levodopa/carbidopa therapy, which …
34	EBD9		A 65-year-old man presents with a tremor in his right hand, stiffness in his left arm, and difficulty initiating movement. He reports experiencing these symptoms for the past year, with gradual worsening. On examination, you find bradykinesia (slowness of movement) in the left arm and rigidity in both limbs. Which of the following pathological changes is MOST likely the primary cause of this pati…
35	RCP9		A 68-year-old man presents to the clinic with a one-year history of progressive tremor predominantly in his right hand. He also mentions stiffness in his limbs and slower movements, especially when getting up from a chair. His family has noticed a decrease in his facial expressions. On examination, the tremor is more pronounced at rest and there is evident rigidity in his upper limbs. Question: B…
		Discuss the problems and side-effects associated with prescribed antidepressants, including overdose, in relation to treatment adherence (concordance)
36	ECF10		A 34-year-old female patient with a history of recurrent depressive episodes is prescribed a selective serotonin reuptake inhibitor (SSRI) for her current depressive episode. During a follow-up appointment, she expresses concerns about the potential side effects of the medication and mentions her fear of gaining weight. The patient discloses that she has occasionally missed doses due to these con…
37	EBD10		A 23-year-old woman with major depressive disorder has been taking fluoxetine (SSRI) for 6 months. Although her mood has improved initially, she reports feeling tired and experiencing sexual problems. She admits to occasionally skipping doses due to these side effects and feeling discouraged about long-term medication use. Which of the following MOST likely represents a combined consequence of an…
38	EBG10		Clinical Vignette: A 35-year-old female patient presents with a history of depression. She has been prescribed an antidepressant medication by her primary care physician. On examination, she has no signs of suicidal ideation or self-harm. Question: Which of the following is a common side effect of selective serotonin reuptake inhibitors (SSRIs)? A. Hypertension B. Hypoglycemia C. Hypothyroidism D…
39	RCP10		A 30-year-old woman, who has been diagnosed with major depressive disorder, presents to the emergency department with symptoms of dizziness, tremor, and confusion. She reports that she has been taking her prescribed antidepressant medication, but admits to occasionally taking more than the recommended dose over the past few weeks due to persistent feelings of sadness and hopelessness. Her medicat…
