# Supplementary material for: Chatbots’ Role in Generating Single Best Answer Questions for Undergraduate Medical Student Assessment: Comparative Analysis
Source: JMIR Med Educ. 2025 May 30;11:e69521. doi: 10.2196/69521 (PMC12143854; doi:10.2196/69521)
Supplement: Multimedia Appendix 2 [file mededu-v11-e69521-s002.xlsx]

## Sheet: Gemini
	Researcher 1	Researcher 2	Researcher 3
Question 1	A 35-year-old woman presents with a 10-year history of recurrent genital ulcers and mild, intermittent joint pain. Serological tests confirm positive anti-HSV-2 IgG and negative anti-HSV-1 IgG. Viral culture of a fresh ulcer confirms HSV-2 infection. During the consultation, you explain that the recurrent nature of her symptoms likely stems from: (a) HSV-2's ability to integrate its genome into t…	A 52-year-old woman with a history of well-controlled type 2 diabetes presents with fatigue, weight loss, and chronic diarrhea for 6 months. On examination, she appears malnourished and has mild abdominal distention. A stool test confirms cytomegalovirus (CMV) colitis. CMV infection is typically asymptomatic or self-limited in immunocompetent individuals. Which of the following factors is most li…	## Question: A 35-year-old woman presents with a recurrent rash on her lips for the past 10 years. The rash typically lasts for 7-10 days, appearing as small, painful blisters that resolve spontaneously. In between outbreaks, she feels well. This pattern has recurred about 3-4 times per year. On examination, you see no active blisters but notice subtle scarring on the affected area. You suspect t…
Question 2	A 22-year-old university student presents with fatigue, nausea, and jaundice. He reports sharing needles for recreational drug use and having unprotected sex with multiple partners. Serological tests confirm positive HBV surface antigen (HBsAg) and negative anti-HBs, suggesting acute hepatitis B infection. Based on his lifestyle, which additional viral hepatitis should be considered in the differ…	A 25-year-old man with multiple sexual partners presents with fatigue, nausea, and dark urine. On examination, he has jaundice and hepatomegaly. Serological tests confirm hepatitis B surface antigen (HBsAg) positivity and HBV DNA detection. Which of the following risk factors is most likely associated with this patient's hepatitis B infection? A. Recent travel to Southeast Asia. B. History of int…	## Question: A 28-year-old man presents with fatigue, nausea, and dark urine. He reports unprotected sexual contact with multiple partners in the past month and recent travel to India. On examination, you find palpable right upper quadrant abdominal tenderness. Liver function tests reveal elevated bilirubin and AST/ALT levels. **Which hepatitis virus is most likely responsible for this patient's …
Question 3	A 52-year-old woman presents with a newly discovered, painless lump in her left breast. On examination, the lump is hard, mobile, and approximately 2 cm in diameter. Mammography reveals a suspicious stellate mass with spiculated margins. Fine-needle aspiration confirms the presence of invasive ductal carcinoma. Further investigations are planned to determine the extent of disease. Which of the fo…	A 48-year-old woman presents with a painless, palpable lump in her left breast discovered during self-examination. Mammography reveals a 2cm, irregular, poorly-defined mass in the upper outer quadrant. Fine-needle aspiration confirms invasive ductal carcinoma. Which of the following is the MOST likely route of metastasis for this patient's breast cancer? A. Hematogenous spread to the brain. B. Ly…	## Question: A 55-year-old woman presents for a routine mammogram, which reveals a suspicious, irregular mass in her left breast. A subsequent biopsy confirms the presence of invasive ductal carcinoma. During further imaging, a small lesion is also identified in the axillary lymph node. **Which of the following BEST predicts the most likely route of spread for this patient's breast cancer?** A. P…
Question 4	A 20-year-old woman presents with acute wheezing, shortness of breath, and itchy rash within minutes of eating peanuts for the first time. Laboratory tests reveal elevated IgE levels. Based on her symptoms and laboratory findings, which type of hypersensitivity reaction is most likely occurring? (a) Type I - mediated by IgE and mast cell degranulation.** (b) Type II - mediated by IgG or IgM and a…	A 20-year-old woman with no significant medical history presents with sudden wheezing, difficulty breathing, and hives all over her body after eating peanuts for the first time. Which type of hypersensitivity reaction is most likely responsible for her symptoms? A. Type I: IgE-mediated, immediate hypersensitivity. (✓ Correct) B. Type II: Cytotoxic, antibody-mediated. C. Type III: Immune complex-m…	## Question: A 20-year-old woman arrives at the emergency department experiencing severe shortness of breath, wheezing, and hives within minutes of eating peanuts. She has a history of similar reactions to peanuts since childhood. **Which type of hypersensitivity reaction is most likely responsible for her symptoms, and what is the primary immune mechanism involved?** A. Type I hypersensitivity m…
Question 5	A 22-year-old woman presents with amenorrhea (absence of periods) for the past 12 months. On examination, she exhibits normal secondary sexual characteristics and denies any significant weight fluctuations or stress. Blood tests reveal elevated FSH and LH levels, while estradiol levels are low. Which of the following is the most likely diagnosis based on the endocrine profile and clinical present…	A 24-year-old woman with amenorrhea (absence of periods) for 6 months seeks medical advice. She denies significant medical history or weight changes. Physical examination reveals normal BMI and no galactorrhea (milk leakage from breasts). Further investigations show low levels of follicle-stimulating hormone (FSH) and luteinizing hormone (LH) in her blood. Which of the following is the MOST likel…	## Question: A 22-year-old woman presents with concerns about irregular menstrual cycles and difficulty becoming pregnant. On examination, you find no obvious physical abnormalities. Further investigations reveal elevated levels of follicle-stimulating hormone (FSH) and low levels of estradiol in her blood. **Which of the following is the MOST likely explanation for this patient's presentation, b…
Question 6	A 16-year-old girl attends a routine health check following her first period (menarche) two months ago. Her periods have been irregular - her first cycle lasted 8 days, and her second came after only 21 days. She is otherwise healthy and has no specific concerns. Which of the following is the MOST likely explanation for her irregular menstrual cycles at this stage? (a) Polycystic ovary syndrome (…	A 22-year-old woman who started her periods at age 13 presents with a 4-month history of increasingly irregular menstrual cycles. Some months she has two periods close together, and others she skips periods completely. Additionally, she experiences premenstrual mood swings and occasional acne on her face. What is the MOST likely explanation for this woman's irregular periods and other symptoms? A…	## Question: A 42-year-old woman presents with increasingly irregular menstrual cycles over the past two years. She reports occasional hot flashes and night sweats but no history of missed periods or significant changes in bleeding patterns. On further questioning, she reveals no major medical conditions and is not on any regular medication. **Which of the following is the MOST likely explanation…
Question 7	A 25-year-old woman presents with a 4-week delay in her menstrual period. She experiences nausea and morning sickness but denies other significant symptoms. On examination, you find soft breasts with palpable Montgomery tubercles. Which of the following laboratory tests would be MOST helpful in confirming pregnancy at this early stage? (a) Measurement of basal body temperature** (b) Pelvic ultras…	A 28-year-old woman presents with a 4-month history of missed periods, nausea and vomiting in the mornings, and breast tenderness. On physical examination, her breasts appear fuller and her nipples seem darker. Which combination of hormones from the following options MOST likely indicates a pregnancy in this woman? A. Elevated human chorionic gonadotropin (hCG), progesterone, and estrogen. B. Ele…	## Question: A 25-year-old woman presents with a five-week delay in her period and nausea and vomiting in the mornings. She reports unprotected sexual intercourse a few weeks prior. On physical examination, you find mild breast tenderness and no abdominal discomfort. **Which of the following clinical or hormonal findings would be the MOST specific for confirming pregnancy in this case, meeting th…
Question 8	A 40-year-old man presents with infertility, low testosterone levels, and gynecomastia (enlarged breasts). On examination, he exhibits small testes and an above-average height. Upon further investigation, his karyotype analysis reveals 47,XXY. Which of the following syndromes best describes this patient's clinical presentation and chromosomal abnormality? (a) Down Syndrome (Trisomy 21)** (b) Turn…	A 4-month-old baby boy presents with facial dysmorphism (flattened face, epicanthic folds, upturned eyes), short neck, hypotonia (low muscle tone), and delayed developmental milestones. On examination, he also has brachycephaly (shortened head shape) and clinodactyly (curved, bent little fingers). Which chromosomal abnormality is most likely associated with this baby's clinical features? A. Triso…	## Question: A 40-year-old woman presents with short stature, amenorrhea (absence of menstruation), and webbing of the neck. On examination, you find bilateral cubitus valgus (outward-bowing elbows) and mild bilateral ankle swelling. **Which of the following syndromes is MOST likely based on the patient's clinical features and the associated karyotype?** A. Down syndrome (trisomy 21) B. Turner sy…
Question 9	A 65-year-old woman presents with a 5-year history of tremor in her right hand, progressive stiffness in her left arm, and difficulty initiating movement. On examination, you observe resting tremor, bradykinesia, and rigidity. Dopamine transporter scans confirm reduced uptake in the striatum. Which of the following pathological findings is MOST likely to be observed at microscopic examination of …	A 62-year-old man presents with a 3-year history of tremor in his right hand, slowness of movement (bradykinesia), and difficulty walking. On examination, he has resting tremor, rigidity, and postural instability. His medical history includes well-controlled type 2 diabetes. What is the most likely neuropathological finding associated with this patient's symptoms? A. Tau aggregates in neurons thr…	## Question: A 65-year-old man presents with a tremor in his right hand, stiffness in his left arm, and difficulty initiating movement. He reports experiencing these symptoms for the past year, with gradual worsening. On examination, you find bradykinesia (slowness of movement) in the left arm and rigidity in both limbs. **Which of the following pathological changes is MOST likely the primary cau…
Question 10	A 22-year-old woman with moderate depression has been taking fluoxetine (Prozac) for 6 months as prescribed. On follow-up, she reports feeling slightly better but struggles with occasional nausea and sexual dysfunction, making her consider stopping the medication. You explain the importance of treatment adherence for effective depression management and discuss potential strategies to manage side …	A 55-year-old woman with moderate depression has been taking fluoxetine (Prozac) for 6 months as prescribed. At follow-up, she reports minimal improvement in her mood and admits to skipping some doses due to nausea and sexual dysfunction. Her blood tests show normal thyroid function and no drug interactions. Which of the following is the MOST likely explanation for the patient's lack of symptom i…	## Question: A 23-year-old woman with major depressive disorder has been taking fluoxetine (SSRI) for 6 months. Although her mood has improved initially, she reports feeling tired and experiencing sexual problems. She admits to occasionally skipping doses due to these side effects and feeling discouraged about long-term medication use. **Which of the following MOST likely represents a combined co…

## Sheet: Bing 
	Researcher 1	Researcher 2	Researcher 3
Question 1	Clinical Vignette: A 45-year-old man with a history of intravenous drug use presents to the clinic with a 3-month history of fatigue, malaise, and weight loss. He reports no fever, chills, or night sweats. Physical examination reveals no significant findings. Laboratory studies show elevated liver enzymes and a positive hepatitis C antibody test. A liver biopsy is performed, which shows chronic h…	Clinical Vignette: A 45-year-old man with a history of intravenous drug use presents to the clinic with a 6-month history of fatigue, malaise, and weight loss. He reports no fever, chills, or night sweats. Physical examination reveals hepatosplenomegaly. Laboratory studies show elevated liver enzymes and a positive test for hepatitis C virus (HCV) RNA. A liver biopsy shows chronic hepatitis with …	Here's a multiple-choice question that meets your criteria: **Clinical Vignette**: A 45-year-old male patient presents with a history of chronic hepatitis C virus (HCV) infection. He has been treated with antiviral therapy in the past, but his viral load remains high. On examination, he has no signs of liver cirrhosis or hepatocellular carcinoma. **Question**: Which of the following mechanisms is…
Question 2	Clinical Vignette: A 25-year-old woman presents to the clinic with a 2-day history of nausea, vomiting, and abdominal pain. She reports no fever, chills, or diarrhea. Physical examination reveals no significant findings. Laboratory studies show elevated liver enzymes and a positive hepatitis A IgM antibody test. Question: Which of the following is the most likely route of transmission for hepatit…	Clinical Vignette: A 25-year-old woman presents to the clinic with a 2-day history of nausea, vomiting, and abdominal pain. She reports no fever, chills, or diarrhea. Physical examination reveals mild tenderness in the right upper quadrant of the abdomen. Laboratory studies show elevated liver enzymes and a positive test for hepatitis A virus (HAV) IgM antibody. Question: Which of the following r…	Here's a multiple-choice question that meets your criteria: **Clinical Vignette**: A 25-year-old female patient presents with a history of recent travel to a developing country. She reports having consumed contaminated food and water during her trip. On examination, she has no signs of liver cirrhosis or hepatocellular carcinoma. **Question**: Which of the following hepatitis viruses is most like…
Question 3	Clinical Vignette: A 50-year-old woman presents to the clinic with a palpable mass in her left breast. She reports no nipple discharge, skin changes, or pain. Physical examination reveals a 3-cm firm, non-tender mass in the upper outer quadrant of the left breast. There are no palpable axillary lymph nodes. Mammography shows a spiculated mass in the same location, and ultrasound-guided biopsy con…	Clinical Vignette: A 50-year-old woman presents to the clinic with a palpable mass in her left breast. She reports no nipple discharge, skin changes, or axillary lymphadenopathy. Mammography shows a 2-cm mass in the upper outer quadrant of the left breast. A core needle biopsy of the mass is performed, and the pathology report shows invasive ductal carcinoma. Question: Which of the following is t…	Here's a multiple-choice question that meets your criteria: **Clinical Vignette**: A 50-year-old female patient presents with a palpable mass in her left breast. She has no family history of breast cancer. On examination, the mass is firm, non-tender, and immobile. **Question**: Which of the following is the most common site of metastasis for breast cancer? A. Lungs B. Liver C. Brain D. Bone E. L…
Question 4	Cinical Vignette: A 35-year-old woman presents to the clinic with a 2-day history of pruritic rash on her arms and legs. She reports no fever, chills, or joint pain. Physical examination reveals erythematous papules and plaques on the extensor surfaces of her forearms and shins. Laboratory studies show elevated eosinophil count and a positive antinuclear antibody test. Question: Which of the foll…	Clinical Vignette: A 30-year-old woman presents to the clinic with a 2-day history of fever, chills, and cough. She reports no chest pain, shortness of breath, or hemoptysis. Physical examination reveals bilateral crackles in the lung bases. Laboratory studies show leukocytosis with a left shift and a positive test for influenza A virus. Question: Which of the following hypersensitivity types is …	Here's a multiple-choice question that meets your criteria: **Clinical Vignette**: A 30-year-old female patient presents with a history of recurrent episodes of urticaria and angioedema. She reports that these episodes are triggered by the ingestion of certain foods, such as peanuts and shellfish. **Question**: Which of the following hypersensitivity mechanisms is most likely responsible for the …
Question 5	Clinical Vignette: A 28-year-old woman presents to the clinic with a 6-month history of irregular menstrual cycles. She reports no other symptoms. Physical examination reveals no significant findings. Laboratory studies show elevated follicle-stimulating hormone (FSH) and luteinizing hormone (LH) levels, and low estradiol levels. Question: Which of the following hormones is responsible for the po…	Clinical Vignette: A 28-year-old woman presents to the clinic with a 6-month history of irregular menstrual cycles. She reports no history of sexually transmitted infections or pelvic inflammatory disease. Physical examination is unremarkable. Laboratory studies show elevated levels of follicle-stimulating hormone (FSH) and luteinizing hormone (LH) and low levels of estradiol. Question: Which of …	Here's a multiple-choice question that meets your criteria: **Clinical Vignette**: A 28-year-old female patient presents with a history of infertility. She has regular menstrual cycles and no signs of hyperandrogenism. On examination, her ovaries are normal in size and appearance. **Question**: Which of the following hormones is responsible for the final maturation of the ovarian follicle and ovu…
Question 6	Clinical vignette: A 35-year-old woman presents to the clinic with a complaint of heavy menstrual bleeding for the past 6 months. She reports that her menstrual cycle has been regular since menarche at the age of 12. She has no significant medical history and is not on any medications. On examination, her vital signs are stable, and there is no pallor or jaundice. A pelvic examination reveals a n…	Clinical Vignette: A 25-year-old woman presents to the clinic with a 3-day history of heavy menstrual bleeding. She reports no history of sexually transmitted infections or pelvic inflammatory disease. Physical examination is unremarkable. Laboratory studies show normal levels of follicle-stimulating hormone (FSH) and luteinizing hormone (LH) and low levels of estradiol. Question: Which of the fo…	Here's a multiple-choice question that meets your criteria: **Clinical Vignette**: A 35-year-old female patient presents with a history of irregular menstrual cycles. She reports that her menstrual periods are often heavy and painful. On examination, she has no signs of hyperandrogenism or thyroid dysfunction. **Question**: Which of the following hormones is responsible for the proliferation of t…
Question 7	Clinical vignette: A 28-year-old woman presents to the clinic with a missed period for 6 weeks. She reports that her menstrual cycle has been regular since menarche at the age of 12. She has no significant medical history and is not on any medications. On examination, her vital signs are stable, and there is no pallor or jaundice. A urine pregnancy test is positive. Question: Which hormone is res…	Clinical Vignette: A 28-year-old woman presents to the clinic with a 6-week history of amenorrhea. She reports no history of sexually transmitted infections or pelvic inflammatory disease. Physical examination is unremarkable. Laboratory studies show elevated levels of human chorionic gonadotropin (hCG). Question: Which of the following hormones is responsible for the maintenance of the corpus lu…	Here's a multiple-choice question that meets your criteria: **Clinical Vignette**: A 28-year-old female patient presents to the clinic with a missed menstrual period. She reports having unprotected sexual intercourse with her partner 6 weeks ago. On examination, she has no signs of hyperandrogenism or thyroid dysfunction. **Question**: Which of the following hormones is responsible for the mainte…
Question 8	Clinical vignette: A 35-year-old woman presents to the clinic with a complaint of delayed puberty. She reports that her menstrual cycle has not started yet. She has no significant medical history and is not on any medications. On examination, her vital signs are stable, and there is no pallor or jaundice. A karyotype analysis reveals a 45,XO genotype. Question: What is the most likely diagnosis f…	Clinical Vignette: A 35-year-old woman presents to the clinic with a 3-month history of amenorrhea. She reports no history of sexually transmitted infections or pelvic inflammatory disease. Physical examination is unremarkable. Laboratory studies show elevated levels of follicle-stimulating hormone (FSH) and luteinizing hormone (LH) and low levels of estradiol. Question: Which of the following sy…	Here's a multiple-choice question that meets your criteria: **Clinical Vignette**: A 25-year-old female patient presents with a history of primary amenorrhea and short stature. On examination, she has a webbed neck and widely spaced nipples. **Question**: Which of the following chromosomal abnormalities is most likely responsible for the patient's clinical features? A. Trisomy 21 (Down syndrome) …
Question 9	Starts to generate answer then deletes it and writes My mistake, I can’t give a response to that right now. Let’s try a different topic. Tried twice with same response	Starts to generate answer then deletes it and writes My mistake, I can’t give a response to that right now. Let’s try a different topic.	Same response Hmm…let’s try a different topic. Sorry about that. What else is on your mind?
Question 10	Clinical vignette: A 25-year-old woman with a history of depression presents to the clinic with complaints of nausea, vomiting, and dizziness. She reports that she has been taking an antidepressant medication for the past 2 weeks as prescribed. On examination, her vital signs are stable, and there is no pallor or jaundice. Question: Which of the following is the most likely cause of the patient’s…	Clinical Vignette: A 30-year-old woman with a history of major depressive disorder presents to the clinic with a 2-week history of worsening symptoms. She reports no suicidal ideation or intent. Physical examination is unremarkable. Laboratory studies show normal electrolytes and renal function. Question: Which of the following is a common side effect of selective serotonin reuptake inhibitors (S…	Here's a multiple-choice question that meets your criteria: **Clinical Vignette**: A 35-year-old female patient presents with a history of depression. She has been prescribed an antidepressant medication by her primary care physician. On examination, she has no signs of suicidal ideation or self-harm. **Question**: Which of the following is a common side effect of selective serotonin reuptake inh…

## Sheet: Free ChatGPT 
	Researcher 1	Researcher 2	Researcher 3
Question 1	Clinical Vignette: A 45-year-old male patient presents to your clinic with a history of persistent fatigue, jaundice, and unexplained weight loss over the past six months. On examination, you note hepatomegaly and laboratory tests reveal elevated liver enzymes. The patient denies any recent travel, high-risk behaviors, or excessive alcohol consumption. Further investigations reveal the presence o…	Clinical Vignette: A 45-year-old patient presents with persistent fatigue, jaundice, and hepatomegaly. Further investigation reveals elevated liver enzymes. Serologic tests demonstrate the presence of hepatitis B virus (HBV) surface antigen and antibody to HBV core antigen, indicating chronic infection. The patient has not responded to antiviral therapy. Which of the following mechanisms most lik…	Clinical Vignette: A 42-year-old male patient presents with persistent fatigue, weight loss, and elevated liver enzymes. Further investigation reveals chronic hepatitis. The patient denies any history of high-risk behaviors for viral hepatitis. Serological tests confirm the presence of Hepatitis C virus (HCV). Despite initial treatment, the patient's viral load remains high, and liver damage prog…
Question 2	Clinical Vignette: A 28-year-old female patient presents to the emergency department with symptoms of acute hepatitis, including jaundice, dark urine, and abdominal pain. She denies recent travel, intravenous drug use, or high-risk sexual behaviors. Further investigation reveals elevated liver enzymes, and the physician suspects viral hepatitis. To determine the most likely causative agent, the p…	A 28-year-old female presents with jaundice, nausea, and abdominal pain. She mentions recent travel to a region with poor sanitation and admits to consuming food from street vendors during her trip. On examination, she has scleral icterus and hepatomegaly. Laboratory tests reveal elevated liver enzymes and positive IgM antibodies against a specific viral protein. Question: Which hepatitis virus i…	Clinical Vignette: A 28-year-old female patient presents with jaundice, dark urine, and abdominal pain. She reports recent travel to a region with poor sanitation. Laboratory tests reveal elevated liver enzymes, and serological investigations confirm acute hepatitis. The patient is concerned about the mode of transmission and wants to know which hepatitis viruses could be responsible for her cond…
Question 3	Clinical Vignette: A 50-year-old female patient presents with a painless lump in her left breast that she noticed during self-examination. On examination, a firm, non-mobile mass is palpated in the upper outer quadrant of the left breast. Mammography reveals a well-defined, irregular mass with microcalcifications. A core needle biopsy is performed, confirming the diagnosis of invasive ductal carc…	A 54-year-old woman presents with a painless lump in her left breast, which was discovered during a routine self-examination. A biopsy confirms the presence of invasive ductal carcinoma. Further imaging reveals regional lymph node involvement. Which of the following mechanisms primarily contributes to the spread and metastasis of breast cancer to regional lymph nodes and distant sites? A) Inhibit…	Clinical Vignette: A 45-year-old female patient presents with a painless lump in her left breast that she noticed during a routine self-examination. On examination, a firm, non-tender mass is palpable in the upper outer quadrant of the left breast. A core needle biopsy confirms the diagnosis of invasive ductal carcinoma. Further imaging studies reveal regional lymph node involvement. Question: In…
Question 4	Clinical Vignette: A 25-year-old female patient presents to your clinic with a history of recurrent episodes of hives (urticaria) and angioedema. The episodes seem to be triggered by the ingestion of certain foods, such as shellfish and nuts. Skin prick tests confirm the presence of IgE antibodies specific to these allergens. As you discuss the underlying immune mechanisms with the patient, you c…	A 28-year-old female presents with a history of seasonal allergies, reporting sneezing, nasal congestion, and itchy, watery eyes every spring. On examination, she exhibits allergic shiners and a clear nasal discharge. Skin prick tests confirm sensitivity to various tree pollens. Which of the following hypersensitivity reactions primarily mediates the symptoms experienced by this patient? A) Type …	Clinical Vignette: A 30-year-old female patient with a history of seasonal allergies presents to the clinic complaining of nasal congestion, sneezing, and itchy eyes. She reports that these symptoms occur every spring when flowers are in bloom. Physical examination reveals conjunctival injection and clear rhinorrhea. Skin prick testing confirms sensitivity to various tree pollens. Question: Based…
Question 5	Clinical Vignette: A 28-year-old female patient presents to your clinic with concerns about infertility. She reports irregular menstrual cycles and difficulty conceiving for the past year. On further evaluation, you suspect a disorder related to the endocrine control of female gamete production. As you discuss the potential causes with the patient, you consider the hormonal regulation of ovulatio…	A 32-year-old woman presents with concerns about fertility issues. She reports irregular menstrual cycles and difficulty conceiving for the past year. Physical examination and initial investigations suggest anovulation. Which hormone is primarily responsible for stimulating the development of ovarian follicles and the production of female gametes? A) Luteinizing hormone (LH) B) Follicle-stimulati…	Clinical Vignette: A 28-year-old woman presents to the fertility clinic with concerns about difficulty conceiving. Her menstrual cycles are irregular, and she reports occasional hot flashes. Initial investigations reveal elevated levels of follicle-stimulating hormone (FSH) and luteinizing hormone (LH), along with low estradiol levels. A pelvic ultrasound shows a diminished ovarian reserve. Quest…
Question 6	Clinical Vignette: A 35-year-old woman presents to your clinic with complaints of heavy menstrual bleeding (menorrhagia) and severe pelvic pain during her menstrual periods. She reports regular menstrual cycles since menarche and has not used any hormonal contraceptives. On examination, you note the presence of a firm, tender mass in the pelvis. As you discuss the physiology of menstruation with …	A 48-year-old woman presents with complaints of irregular menstrual cycles and hot flashes over the past year. She reports no menstrual periods for the last four months. Her medical history is unremarkable, and she has no significant medical conditions. Which hormonal changes primarily contribute to the cessation of menstrual cycles in this patient? A) Decreased levels of luteinizing hormone (LH)…	Question:Clinical Vignette: A 38-year-old woman presents to the gynecology clinic with complaints of heavy menstrual bleeding over the past several months. She reports regular menstrual cycles and no significant changes in her menstrual history. On examination, no pelvic abnormalities are noted. Laboratory tests reveal normal thyroid function, coagulation studies, and a negative pregnancy test. Q…
Question 7	Clinical Vignette: A 28-year-old woman presents to your clinic with concerns about a possible pregnancy. She reports a missed menstrual period, breast tenderness, and nausea, which she attributes to morning sickness. On examination, you note a positive urine pregnancy test. As you discuss the clinical and hormonal changes associated with pregnancy, you consider the hormone responsible for maintai…	A 28-year-old woman presents with suspected pregnancy. She reports amenorrhea for the past 8 weeks, breast tenderness, nausea, and frequent urination. On examination, there is softening of the cervix, bluish discoloration of the vaginal mucosa, and palpable enlargement of the uterus consistent with gestational age. Which hormone primarily contributes to the clinical changes observed and is common…	Clinical Vignette: A 28-year-old woman presents to her primary care physician with concerns about a possible pregnancy. She reports amenorrhea for the past 8 weeks, breast tenderness, and occasional nausea in the morning. On examination, her abdomen appears soft, and a urine pregnancy test is positive. Further investigations are ordered to confirm the pregnancy. Question: Which of the following h…
Question 8	Clinical Vignette: A 15-year-old girl is brought to your clinic due to short stature, webbed neck, and amenorrhea. On examination, she has a low posterior hairline, widely spaced nipples, and cubitus valgus. The patient also exhibits normal intelligence. You suspect a chromosomal abnormality and consider the associated karyotype. Which of the following chromosomal abnormalities is most likely res…	A 21-year-old female presents with short stature, webbed neck, and absent secondary sexual characteristics. She has a shield-shaped chest with widely spaced nipples. Physical examination also reveals a high-arched palate and low hairline at the back of the neck. Hormonal evaluation shows low estrogen levels. Which chromosomal abnormality is most likely associated with the clinical features observ…	Clinical Vignette: A 15-year-old female patient presents with primary amenorrhea and a short stature. On examination, she has a webbed neck, low-set ears, and a shield-shaped chest. Her karyotype analysis reveals the absence of one X chromosome. Question: Which chromosomal abnormality is most likely responsible for the clinical features observed in this patient? A) Trisomy 21 (Down Syndrome); kar…
Question 9	Clinical Vignette: A 62-year-old male patient presents to your neurology clinic with a resting tremor, bradykinesia, and muscle rigidity. His family reports noticing a progressive decline in his ability to initiate and control movements over the past year. As you consider the pathological basis of the patient's symptoms, you focus on the degeneration of neurons in a specific region of the brain. …	A 62-year-old man presents with a resting tremor in his right hand that has gradually worsened over the past year. He also experiences rigidity, bradykinesia, and postural instability. Neurological examination reveals a shuffling gait and a stooped posture. Which pathological hallmark is primarily associated with the pathogenesis of Parkinson's disease? A) Amyloid plaques in the substantia nigra …	Clinical Vignette: A 62-year-old male patient presents to the neurology clinic with a resting tremor in his right hand, bradykinesia, and muscle rigidity. His family reports that he has become increasingly stooped and has difficulty initiating movements. On neurological examination, there is a "pill-rolling" tremor and reduced arm swing on the right side. The patient is started on levodopa/carbid…
Question 10	Clinical Vignette: A 32-year-old female patient is prescribed a selective serotonin reuptake inhibitor (SSRI) for the management of major depressive disorder. She returns to your clinic three weeks later reporting that her mood has improved but expresses concern about certain side effects. She mentions difficulty sleeping, decreased libido, and a persistent upset stomach. As you discuss the impor…	A 34-year-old patient diagnosed with major depressive disorder is prescribed a selective serotonin reuptake inhibitor (SSRI) for treatment. During a follow-up visit, the patient reports feeling better but expresses concerns about continuing the medication due to experiencing sexual dysfunction and weight gain. The patient mentions considering stopping the medication without consulting the doctor.…	Clinical Vignette: A 34-year-old female patient with a history of recurrent depressive episodes is prescribed a selective serotonin reuptake inhibitor (SSRI) for her current depressive episode. During a follow-up appointment, she expresses concerns about the potential side effects of the medication and mentions her fear of gaining weight. The patient discloses that she has occasionally missed dos…

## Sheet: ChatGPT Plus 
	Researcher 1	Researcher 2	Researcher 3
Question 1	Clinical Vignette: A 45-year-old male presents with persistent fatigue, jaundice, and abdominal pain for the past few months. He reports a history of intravenous drug use. Laboratory tests reveal elevated liver enzymes, and serological tests are positive for hepatitis B virus (HBV). Further investigation shows evidence of chronic hepatitis B infection. Which of the following mechanisms best expla…	Clinical Vignette: A 45-year-old male patient with a history of intravenous drug use presents to the clinic with fatigue, jaundice, and abdominal discomfort. Laboratory tests reveal elevated liver enzymes and serology positive for Hepatitis C virus (HCV). He is diagnosed with chronic HCV infection. Question: Based on your understanding of how viruses evade the immune response and cause chronic in…	A 35-year-old man with a history of intravenous drug use presents to the clinic complaining of fatigue, joint pain, and a rash over his shins. Laboratory tests show elevated liver enzymes and serologies positive for hepatitis C virus (HCV). Despite the presence of HCV-specific antibodies, the virus is not cleared, and the patient is diagnosed with chronic HCV infection. Which of the following bes…
Question 2	Clinical Vignette: A 28-year-old female presents to the clinic with complaints of nausea, fatigue, and dark urine for the past week. She reports recent travel to a developing country and consumption of local food and water. On examination, she appears jaundiced. Laboratory tests reveal elevated liver enzymes and positive serology for hepatitis A virus (HAV) IgM antibodies. Which of the following …	Clinical Vignette: A 32-year-old woman presents to the clinic with jaundice, malaise, and dark urine. She reports recent travel to a country with poor sanitation. She has no history of intravenous drug use, blood transfusions, or unprotected sexual contacts. Her vaccination history is incomplete. Laboratory tests indicate acute hepatitis. Question: Based on the patient's history and clinical pres…	A 23-year-old woman presents to her general practitioner with jaundice, dark urine, and generalized itching. She recently returned from a trip to a rural area in a developing country where she volunteered in a local hospital. She reports having consumed local street food on multiple occasions. She did not receive any vaccinations prior to her travel, as her trip was unplanned. She denies any IV d…
Question 3	Clinical Vignette: A 55-year-old female presents with a painless lump in her left breast that she noticed during a self-breast examination. She has no family history of breast cancer but has been a smoker for 30 years. On examination, a firm, non-mobile mass is palpable in the upper outer quadrant of the left breast. Mammography confirms the presence of a mass with irregular borders. Biopsy resul…	Clinical Vignette: A 52-year-old woman presents with a painless, hard lump in her left breast that she noticed a month ago. Mammography reveals a 2 cm irregular mass, and a biopsy confirms invasive ductal carcinoma. The patient reports no significant family history of breast cancer. During evaluation for potential metastases, a CT scan shows suspicious lesions in her body. Question: Based on the …	A 50-year-old woman presents to her GP with a lump in her right breast that she has noticed over the past two months. On examination, there is a 2 cm, hard, irregular mass in the upper outer quadrant of the right breast. There is no associated nipple discharge, and no visible skin changes. Axillary examination reveals a mobile, non-tender lymph node approximately 1.5 cm in diameter. A biopsy of t…
Question 4	Clinical Vignette: A 30-year-old female presents with a history of seasonal allergies characterized by sneezing, nasal congestion, and itchy eyes every spring. She reports similar symptoms occurring after exposure to dust mites and pet dander. On examination, she has clear nasal discharge and conjunctival injection. Skin prick testing demonstrates positive reactions to common environmental allerg…	A 25-year-old woman visits her doctor with a history of severe allergic reactions. She describes experiencing hives, itching, and swelling around her lips and eyes within minutes of eating certain foods, notably peanuts and shellfish. She has no other significant medical history. The patient has been prescribed an epinephrine auto-injector to manage her symptoms. Question: Based on her clinical p…	A 27-year-old woman comes to the clinic with widespread rash and swelling of her lips and eyelids. She states that the symptoms started within an hour after taking a dose of penicillin, which was prescribed for a respiratory tract infection. Her blood pressure is 100/60 mmHg, and her heart rate is 98 bpm. She has no respiratory distress, and her lung sounds are clear. On examination, urticaria an…
Question 5	Clinical Vignette: A 28-year-old female presents with infertility concerns. She reports irregular menstrual cycles and difficulty conceiving for the past year despite regular intercourse without contraception. On further evaluation, her hormone levels are as follows: elevated levels of follicle-stimulating hormone (FSH), low levels of luteinizing hormone (LH), and normal levels of estrogen. Trans…	Clinical Vignette: A 24-year-old woman presents to the clinic with irregular menstrual cycles. She reports that her menstrual cycle varies greatly in length, ranging from 30 to 45 days. She is otherwise healthy and not on any medication. Hormonal assays are ordered to evaluate her endocrine function. Question: Which hormone is primarily responsible for initiating the growth and development of the…	A 22-year-old woman comes to the clinic with a complaint of irregular menstrual cycles. She reports that her menstrual cycle varies from 21 to 45 days, and she is concerned about her future fertility. Physical examination and laboratory tests including thyroid function are normal. Her serum hormone levels are drawn on the second day of her menstrual cycle. Which hormone, when secreted by the pitu…
Question 6	Clinical Vignette: A 45-year-old woman presents to her general practitioner with complaints of irregular menstrual cycles and hot flashes over the past year. She reports that her periods have become progressively lighter and less frequent. She denies any history of significant medical conditions or use of hormonal contraceptives. Physical examination is unremarkable. Which of the following hormon…	Clinical Vignette: A 48-year-old woman presents to the clinic with concerns about changes in her menstrual cycle. She reports that her periods, which were previously regular, have become irregular and more spaced apart over the last year. She also mentions experiencing occasional hot flashes and night sweats. She has no significant medical history and is not on any medication. She is concerned ab…	A 51-year-old woman presents to her GP with concerns about changes in her menstrual cycle. She reports that her periods, which used to be regular, have become erratic over the past year, with varying cycle lengths and sometimes heavy flow. She also experiences hot flashes, night sweats, and occasional sleep disturbances. She has no significant medical history and takes no medications. Her mother …
Question 7	Clinical Vignette: A 28-year-old woman presents to her obstetrician for a routine prenatal visit. She reports amenorrhea for the past 8 weeks and nausea with occasional vomiting. She denies any history of contraception use and reports regular sexual activity without protection. On examination, her abdomen shows signs of uterine enlargement consistent with gestational age. Which of the following h…	A 29-year-old woman visits her primary care physician with complaints of nausea, particularly in the mornings, and missed periods for the last two months. She also notes breast tenderness and increased urinary frequency. She is not currently using any form of contraception and is sexually active. Question: Based on the clinical presentation, which hormone, typically measured to confirm pregnancy,…	A 32-year-old woman comes to the clinic with a 6-week history of amenorrhea, nausea, and breast tenderness. She has a regular 28-day menstrual cycle and her last menstrual period was 8 weeks ago. She is sexually active and uses condoms inconsistently. She denies any recent illness or stress. A urine pregnancy test performed in the clinic is positive. Which hormone is primarily responsible for mai…
Question 8	Clinical Vignette: A 32-year-old pregnant woman undergoes prenatal screening, which reveals an increased risk for trisomy 21. She opts for invasive diagnostic testing, and amniocentesis confirms the diagnosis of Down syndrome in the fetus. Which of the following chromosomal abnormalities is associated with Down syndrome? A) 45,X B) 47,XXY C) 47,XX,+21 D) 47,XXY,+18 E) 46,XY,del(5p) Correct Answer…	Clinical Vignette: During a routine pediatric examination, a 7-year-old girl is noted to have short stature, a webbed neck, and a low posterior hairline. She also has a broad chest with widely spaced nipples. Her parents express concern about her delayed growth compared to her peers. The pediatrician decides to order a karyotype analysis based on these clinical features. Question: Based on the cl…	A 14-year-old boy is brought to the clinic by his parents due to concerns about his lack of development at puberty compared to his peers. Physical examination reveals small, firm testes, a lack of facial and body hair, and disproportionately long arms and legs. His height is at the 90th percentile for his age. The parents also report that he has been experiencing difficulty at school, particularl…
Question 9	Clinical Vignette: A 60-year-old male presents with a tremor in his right hand that has progressively worsened over the past year. He also complains of stiffness and slowness of movement, particularly when initiating walking. On examination, there is a resting tremor, cogwheel rigidity, and bradykinesia predominantly affecting the right side of his body. There is no evidence of cognitive impairme…	Clinical Vignette: A 68-year-old man presents to the clinic with a one-year history of progressive tremor predominantly in his right hand. He also mentions stiffness in his limbs and slower movements, especially when getting up from a chair. His family has noticed a decrease in his facial expressions. On examination, the tremor is more pronounced at rest and there is evident rigidity in his upper…	A 68-year-old man presents to his GP with a 6-month history of tremor, rigidity, and bradykinesia. He mentions his movements have become slower and it is starting to interfere with his daily activities, such as buttoning his shirt. His posture is stooped, and his gait is short-stepped. On examination, he demonstrates a pill-rolling tremor at rest and increased muscle tone in his upper limbs. Ther…
Question 10	Clinical Vignette: A 40-year-old woman with a history of recurrent depression presents to her general practitioner complaining of persistent low mood, loss of interest in activities, and difficulty sleeping. She has been non-adherent to her antidepressant medication in the past due to concerns about weight gain and sexual side effects. The GP decides to prescribe a selective serotonin reuptake in…	Clinical Vignette: A 30-year-old woman, who has been diagnosed with major depressive disorder, presents to the emergency department with symptoms of dizziness, tremor, and confusion. She reports that she has been taking her prescribed antidepressant medication, but admits to occasionally taking more than the recommended dose over the past few weeks due to persistent feelings of sadness and hopele…	A 38-year-old woman with a history of major depressive disorder is seen for a routine follow-up. She reports experiencing several side effects from her current antidepressant regimen, which includes a selective serotonin reuptake inhibitor (SSRI). She lists her side effects as increased anxiety, insomnia, and sexual dysfunction. She admits to occasionally skipping doses in an effort to mitigate t…
